# Supplementary material for: Paracoccidioides HSP90 Can Be Found in the Cell Surface and is a Target for Antibodies with Therapeutic Potential
Source: J Fungi (Basel). 2020 Sep 28;6(4):193. doi: 10.3390/jof6040193 (PMC7712200; doi:10.3390/jof6040193)
Supplement: Supplementary file 1 [file jof-06-00193-s001.zip]

Archive with 4 entries (4 files):
- Supplemental figure legends.docx
- Fig S1.eps
- Fig S2.eps
- Fig S3.eps
